# Supplementary material for: Hospital length of stay: A cross-specialty analysis and Beta-geometric model
Source: PLoS One. 2023 Jul 13;18(7):e0288239. doi: 10.1371/journal.pone.0288239 (PMC10343164; doi:10.1371/journal.pone.0288239)
Supplement: S1 Data set — (XLSX) [file pone.0288239.s012.xlsx]

## Sheet: LOS
Surgery	Pediatrics	Ob-Gyn	Rehabilitation
304	272	119	87
276	179	92	87
271	179	83	87
269	179	75	86
205	179	71	86
181	179	69	86
180	179	64	85
179	179	58	85
179	179	55	85
179	179	54	79
179	179	54	79
179	179	52	79
178	179	49	75
159	179	49	75
156	173	48	75
154	166	47	75
153	150	46	67
150	150	45	67
145	149	45	67
140	147	44	66
139	141	42	66
136	135	41	66
134	134	40	65
123	133	40	65
122	132	39	65
120	132	39	64
120	130	39	64
119	126	39	64
116	125	37	63
116	125	37	63
112	124	37	63
111	123	37	61
109	122	36	61
106	121	35	61
106	121	33	59
105	121	33	59
105	120	33	59
104	120	32	58
102	117	32	58
100	116	32	58
98	116	32	58
97	114	32	58
95	113	32	58
95	111	31	57
94	108	31	57
94	107	31	57
93	106	31	57
92	105	30	57
90	105	30	57
89	103	30	55
88	103	29	55
88	103	29	55
88	101	29	54
88	101	28	54
88	101	28	54
87	100	28	52
85	99	27	52
84	97	27	52
84	92	27	52
84	92	27	52
83	91	27	52
82	91	27	50
81	91	27	50
81	91	27	50
81	90	26	49
81	89	26	49
81	89	26	49
80	88	26	48
80	88	26	48
79	86	26	48
77	85	25	46
77	85	25	46
76	85	25	46
76	84	25	46
75	84	25	46
75	82	25	46
75	81	25	45
74	81	25	45
73	81	25	45
72	80	24	44
72	80	24	44
72	79	24	44
72	79	24	43
71	79	24	43
71	78	24	43
71	78	23	42
70	77	23	42
70	77	23	42
70	76	23	42
70	76	22	42
70	76	22	42
69	76	22	42
69	76	22	42
68	75	22	42
68	75	21	42
68	75	21	42
68	74	21	42
68	74	21	41
67	74	21	41
67	74	21	41
67	73	21	41
67	73	21	41
66	73	20	41
65	72	20	41
65	72	20	41
65	72	20	41
65	71	20	40
64	71	20	40
64	70	20	40
64	69	20	39
64	69	19	39
64	69	19	39
64	69	19	38
64	69	19	38
63	69	19	38
63	68	19	38
62	68	19	38
62	66	19	38
62	66	19	38
62	66	19	38
62	65	19	38
61	65	19	37
61	65	19	37
61	64	19	37
61	64	18	37
59	63	18	37
59	63	18	37
59	63	18	37
59	63	18	37
59	63	18	37
59	63	18	36
59	62	18	36
58	62	18	36
58	62	18	36
58	61	18	36
58	61	18	36
58	61	17	36
58	61	17	36
57	61	17	36
57	61	17	36
57	60	17	36
57	60	17	36
57	60	17	36
57	60	17	36
57	60	17	36
56	60	17	35
56	59	17	35
56	59	17	35
56	59	17	35
56	59	17	35
55	59	16	35
55	59	16	34
55	58	16	34
55	58	16	34
55	58	16	34
55	58	16	34
55	58	16	34
55	58	16	33
54	58	16	33
54	58	16	33
54	58	16	33
54	58	16	33
54	58	16	33
54	58	16	33
53	57	16	33
53	57	16	33
53	57	16	33
53	57	16	33
53	57	16	33
53	57	15	33
53	57	15	33
53	57	15	33
53	56	15	33
53	56	15	33
52	56	15	33
52	56	15	32
52	56	15	32
51	56	15	32
51	56	15	32
51	56	15	32
51	55	15	32
51	55	15	32
51	55	15	32
51	54	15	32
51	54	15	32
50	54	15	32
50	54	15	32
50	54	15	32
50	54	15	32
50	54	15	32
50	53	15	32
50	53	15	32
50	53	15	32
50	53	15	32
50	53	14	32
49	52	14	32
49	52	14	31
49	52	14	31
49	52	14	31
49	51	14	31
49	51	14	31
49	51	14	31
48	51	14	31
48	51	14	31
48	50	14	31
48	50	14	31
48	50	14	31
48	50	14	31
48	49	14	30
47	49	14	30
47	49	14	30
47	49	14	30
47	49	14	30
47	48	14	30
47	48	14	30
47	48	14	30
47	48	14	30
47	48	14	30
47	48	14	30
47	48	14	30
46	47	13	30
46	47	13	30
46	47	13	30
46	47	13	29
46	47	13	29
46	47	13	29
46	46	13	29
46	46	13	29
45	46	13	29
45	46	13	29
45	46	13	29
45	46	13	29
45	46	13	29
45	46	13	29
45	46	13	29
45	45	13	29
45	45	13	29
44	45	13	29
44	45	13	29
44	45	13	29
44	45	13	29
44	45	13	29
44	44	13	29
43	44	13	29
43	44	13	28
43	44	13	28
43	44	13	28
43	44	13	28
43	44	13	28
43	44	13	28
43	44	13	28
43	43	13	28
43	43	13	28
43	43	13	28
43	43	13	28
43	43	13	28
42	43	13	28
42	43	13	28
42	43	13	28
42	43	13	28
42	43	13	28
42	43	13	28
42	43	13	27
42	42	12	27
42	42	12	27
42	42	12	27
42	42	12	27
41	42	12	27
41	42	12	27
41	42	12	27
41	42	12	27
41	41	12	27
41	41	12	27
41	41	12	27
41	41	12	27
40	41	12	27
40	41	12	27
40	41	12	27
40	41	12	27
40	41	12	27
40	41	12	27
40	41	12	27
40	41	12	27
40	40	12	26
40	40	12	26
40	40	12	26
40	40	12	26
40	40	12	26
40	40	12	26
40	40	12	26
40	40	12	26
40	40	12	26
40	39	12	26
40	39	12	26
40	39	12	26
39	39	12	26
39	39	12	26
39	39	12	26
39	39	12	26
39	39	12	26
39	39	12	26
39	39	12	26
39	39	12	26
39	39	12	26
39	38	12	26
39	38	12	26
39	38	12	26
39	38	12	26
39	38	12	26
39	38	12	26
38	38	12	26
38	37	12	26
38	37	12	26
38	37	12	26
38	37	12	26
38	37	12	26
38	37	11	25
38	37	11	25
38	36	11	25
38	36	11	25
38	36	11	25
38	36	11	25
38	36	11	25
37	36	11	25
37	36	11	25
37	36	11	25
37	36	11	25
37	36	11	25
37	36	11	25
37	36	11	25
37	36	11	25
37	36	11	25
37	36	11	25
37	35	11	25
37	35	11	25
37	35	11	25
37	35	11	25
37	35	11	25
37	35	11	25
37	35	11	25
36	35	11	25
36	35	11	25
36	35	11	25
36	35	11	25
36	35	11	25
36	34	11	25
36	34	11	25
36	34	11	25
36	34	11	25
36	34	11	24
36	34	11	24
36	34	11	24
36	34	11	24
36	34	11	24
36	34	11	24
36	34	11	24
36	34	11	24
35	34	11	24
35	34	11	24
35	34	11	24
35	33	11	24
35	33	11	24
35	33	11	24
35	33	11	24
35	33	11	24
35	33	11	24
35	33	11	24
35	33	11	24
35	33	11	24
34	33	11	24
34	33	11	24
34	33	11	24
34	33	11	24
34	33	11	23
34	32	11	23
34	32	11	23
34	32	11	23
34	32	11	23
34	32	11	23
34	32	11	23
34	32	11	23
34	32	11	23
34	32	11	23
34	32	11	23
34	32	11	23
34	32	11	23
34	31	11	23
34	31	11	23
34	31	11	23
34	31	11	23
33	31	11	23
33	31	11	23
33	31	11	23
33	31	11	23
33	31	11	23
33	31	11	23
33	31	11	23
33	31	11	23
33	30	11	23
33	30	11	23
33	30	11	23
33	30	11	23
33	30	11	23
33	30	10	23
33	30	10	23
33	30	10	23
33	30	10	23
33	30	10	23
33	30	10	23
33	30	10	23
33	30	10	23
33	30	10	23
33	30	10	23
32	30	10	23
32	29	10	23
32	29	10	22
32	29	10	22
32	29	10	22
32	29	10	22
32	29	10	22
32	29	10	22
32	29	10	22
32	29	10	22
32	29	10	22
32	29	10	22
32	29	10	22
32	29	10	22
32	29	10	22
32	29	10	22
32	28	10	22
32	28	10	22
32	28	10	22
32	28	10	22
32	28	10	22
32	28	10	22
32	28	10	22
32	28	10	22
32	28	10	22
32	28	10	22
31	28	10	22
31	28	10	22
31	28	10	22
31	27	10	22
31	27	10	22
31	27	10	22
31	27	10	22
31	27	10	22
31	27	10	22
31	27	10	22
31	27	10	22
31	27	10	22
31	27	10	22
31	27	10	22
31	27	10	22
31	27	10	22
31	27	10	22
31	27	10	22
31	27	10	22
31	27	10	22
31	26	10	22
31	26	10	22
31	26	10	22
31	26	10	22
31	26	10	22
31	26	10	22
31	26	10	22
31	26	10	21
31	26	10	21
31	26	10	21
31	26	10	21
30	26	10	21
30	26	10	21
30	26	10	21
30	26	10	21
30	26	10	21
30	26	10	21
30	26	10	21
30	25	10	21
30	25	10	21
30	25	10	21
30	25	10	21
30	25	10	21
30	25	10	21
30	25	10	21
30	25	10	21
30	25	10	21
30	25	10	21
30	25	10	21
30	25	10	21
30	25	10	21
30	25	10	21
30	25	10	21
30	24	10	21
30	24	10	21
30	24	10	21
30	24	10	21
30	24	10	21
30	24	10	21
30	24	10	21
30	24	10	21
30	24	10	21
30	24	10	21
30	24	10	21
30	24	9	21
29	24	9	21
29	24	9	21
29	24	9	21
29	24	9	21
29	24	9	21
29	24	9	21
29	24	9	21
29	23	9	21
29	23	9	21
29	23	9	21
29	23	9	21
29	23	9	21
29	23	9	21
29	23	9	21
29	23	9	21
29	23	9	21
29	23	9	21
29	23	9	21
29	23	9	21
28	23	9	21
28	23	9	21
28	23	9	21
28	23	9	20
28	23	9	20
28	23	9	20
28	23	9	20
28	23	9	20
28	23	9	20
28	22	9	20
28	22	9	20
28	22	9	20
28	22	9	20
28	22	9	20
28	22	9	20
28	22	9	20
28	22	9	20
28	22	9	20
28	22	9	20
28	22	9	20
28	22	9	20
28	22	9	20
28	22	9	20
28	22	9	20
28	22	9	20
28	22	9	20
28	22	9	20
28	22	9	20
28	22	9	20
28	22	9	20
28	22	9	20
28	22	9	20
28	22	9	20
28	22	9	20
28	21	9	20
28	21	9	20
28	21	9	20
28	21	9	20
28	21	9	20
28	21	9	20
28	21	9	20
28	21	9	20
28	21	9	20
27	21	9	20
27	21	9	20
27	21	9	20
27	21	9	20
27	21	9	20
27	21	9	20
27	21	9	20
27	21	9	20
27	21	9	20
27	21	9	20
27	21	9	20
27	21	9	20
27	21	9	20
27	21	9	20
27	21	9	20
27	21	9	20
27	21	9	20
27	21	9	20
27	21	9	20
27	21	9	20
27	21	9	20
27	21	9	20
27	21	9	20
27	21	9	20
27	20	9	20
27	20	9	20
27	20	9	20
27	20	9	20
27	20	9	20
27	20	9	20
27	20	9	20
27	20	9	20
27	20	9	20
27	20	9	20
27	20	9	20
27	20	9	20
27	20	9	20
27	20	9	20
27	20	9	20
26	20	9	20
26	20	9	20
26	20	9	20
26	20	9	20
26	20	9	20
26	20	9	20
26	20	9	20
26	20	9	20
26	20	9	20
26	20	9	20
26	20	9	20
26	20	9	20
26	20	9	20
26	20	9	20
26	20	9	20
26	20	9	20
26	20	9	20
26	20	9	20
26	20	9	20
26	20	9	20
26	20	9	20
26	20	9	20
26	20	9	20
26	20	9	20
26	20	9	20
26	20	9	20
26	20	9	20
26	20	9	20
26	20	9	20
26	20	9	20
26	20	9	20
26	19	9	20
26	19	9	20
26	19	9	20
26	19	9	20
26	19	9	19
26	19	9	19
25	19	9	19
25	19	9	19
25	19	9	19
25	19	9	19
25	19	9	19
25	19	9	19
25	19	9	19
25	19	9	19
25	19	9	19
25	19	9	19
25	19	9	19
25	19	9	19
25	19	9	19
25	19	9	19
25	19	9	19
25	19	9	19
25	19	9	19
25	19	9	19
25	19	9	19
25	19	9	19
25	19	9	19
25	19	9	19
25	19	9	19
25	19	9	19
25	19	9	19
25	19	9	19
25	19	9	19
25	19	9	19
25	19	9	19
25	19	9	19
25	19	9	19
25	18	9	19
25	18	9	19
25	18	9	19
25	18	9	19
25	18	9	19
25	18	9	19
25	18	9	19
25	18	9	19
25	18	9	19
25	18	9	19
25	18	9	19
25	18	9	19
25	18	9	19
25	18	9	19
25	18	9	19
25	18	9	18
24	18	9	18
24	18	9	18
24	18	9	18
24	18	9	18
24	18	9	18
24	18	9	18
24	18	9	18
24	18	9	18
24	18	9	18
24	18	9	18
24	18	9	18
24	18	9	18
24	18	9	18
24	18	9	18
24	18	9	17
24	18	9	17
24	18	9	17
24	18	9	17
24	18	9	17
24	18	9	17
24	18	9	17
24	18	9	17
24	18	9	17
24	18	8	17
24	18	8	17
24	18	8	17
24	18	8	17
24	17	8	17
24	17	8	17
24	17	8	17
24	17	8	17
24	17	8	17
24	17	8	17
24	17	8	17
24	17	8	17
24	17	8	17
24	17	8	17
24	17	8	17
24	17	8	17
24	17	8	17
24	17	8	17
24	17	8	17
24	17	8	17
24	17	8	17
24	17	8	16
24	17	8	16
24	17	8	16
23	17	8	16
23	17	8	16
23	17	8	16
23	17	8	16
23	17	8	16
23	17	8	16
23	17	8	16
23	17	8	16
23	17	8	16
23	17	8	16
23	17	8	16
23	17	8	16
23	17	8	16
23	17	8	16
23	17	8	16
23	17	8	16
23	17	8	16
23	17	8	16
23	17	8	16
23	17	8	16
23	17	8	16
23	17	8	16
23	17	8	16
23	17	8	16
23	17	8	16
23	17	8	16
23	17	8	16
23	17	8	16
23	17	8	16
23	17	8	16
23	17	8	16
23	17	8	16
23	17	8	16
23	17	8	16
23	16	8	16
23	16	8	16
23	16	8	16
23	16	8	16
22	16	8	16
22	16	8	16
22	16	8	16
22	16	8	16
22	16	8	16
22	16	8	16
22	16	8	16
22	16	8	16
22	16	8	16
22	16	8	16
22	16	8	16
22	16	8	16
22	16	8	16
22	16	8	15
22	16	8	15
22	16	8	15
22	16	8	15
22	16	8	15
22	16	8	15
22	16	8	15
22	16	8	15
22	16	8	15
22	16	8	15
22	16	8	15
22	16	8	15
22	16	8	15
22	16	8	15
22	16	8	15
22	16	8	15
22	16	8	15
22	16	8	15
22	16	8	15
22	16	8	15
22	16	8	15
22	16	8	15
22	16	8	15
22	16	8	15
22	16	8	15
22	16	8	15
22	16	8	15
22	16	8	15
22	16	8	15
22	16	8	15
22	16	8	15
22	16	8	15
22	16	8	15
22	16	8	15
22	16	8	15
22	16	8	15
22	16	8	15
22	16	8	15
22	16	8	15
22	16	8	15
22	16	8	15
22	15	8	15
22	15	8	14
22	15	8	14
22	15	8	14
22	15	8	14
21	15	8	14
21	15	8	14
21	15	8	14
21	15	8	14
21	15	8	14
21	15	8	14
21	15	8	14
21	15	8	14
21	15	8	14
21	15	8	14
21	15	8	14
21	15	8	14
21	15	8	14
21	15	8	14
21	15	8	13
21	15	8	13
21	15	8	13
21	15	8	13
21	15	8	13
21	15	8	13
21	15	8	13
21	15	8	13
21	15	8	13
21	15	8	13
21	15	8	13
21	15	8	13
21	15	8	13
21	15	8	13
21	15	8	13
21	15	8	13
21	15	8	13
21	15	8	13
21	15	8	13
21	15	8	13
21	15	8	13
21	15	8	13
21	15	8	13
21	15	8	13
21	15	8	13
21	15	8	13
21	15	8	13
21	15	8	13
21	15	8	13
21	15	8	13
21	15	8	13
21	15	8	13
21	15	8	13
21	15	8	13
21	15	8	13
21	15	8	13
21	15	8	13
20	15	8	13
20	14	8	13
20	14	8	13
20	14	8	13
20	14	8	13
20	14	8	13
20	14	8	13
20	14	8	13
20	14	8	13
20	14	8	13
20	14	8	13
20	14	8	13
20	14	8	13
20	14	8	13
20	14	8	12
20	14	8	12
20	14	8	12
20	14	8	12
20	14	8	12
20	14	8	12
20	14	8	12
20	14	8	12
20	14	8	12
20	14	8	12
20	14	8	12
20	14	8	12
20	14	8	12
20	14	8	12
20	14	8	12
20	14	8	11
20	14	8	11
20	14	8	11
20	14	8	11
20	14	8	11
20	14	8	11
20	14	8	11
20	14	8	11
20	14	8	11
20	14	8	11
20	14	8	11
20	14	8	11
20	14	8	11
20	14	8	11
20	14	8	11
20	14	8	11
20	14	8	11
20	14	8	11
20	14	8	11
20	14	8	11
20	14	8	11
20	14	8	10
20	14	8	10
20	14	8	10
20	14	8	10
20	14	8	10
20	14	8	10
20	14	8	10
20	14	8	10
20	14	8	10
20	14	8	10
20	14	8	10
20	14	8	10
20	14	8	9
20	14	8	9
20	14	8	9
20	14	8	9
20	14	8	9
20	14	8	9
20	14	8	9
20	14	8	9
20	14	8	9
20	14	8	9
20	14	8	9
20	14	8	9
20	14	8	9
20	14	8	9
20	14	8	9
20	14	8	9
20	14	8	9
20	14	8	9
20	14	8	9
20	14	8	9
20	13	8	9
20	13	8	8
20	13	8	8
20	13	8	8
20	13	8	8
20	13	8	8
20	13	8	8
19	13	8	7
19	13	8	7
19	13	8	7
19	13	8	6
19	13	8	6
19	13	8	6
19	13	8	6
19	13	8	6
19	13	8	6
19	13	8	3
19	13	8	3
19	13	8	3
19	13	8	3
19	13	8	3
19	13	8	3
19	13	8	2
19	13	8	2
19	13	8	2
19	13	8	1
19	13	8	1
19	13	8	1
19	13	8
19	13	8
19	13	8
19	13	8
19	13	8
19	13	8
19	13	8
19	13	8
19	13	8
19	13	8
19	13	8
19	13	8
19	13	8
19	13	8
19	13	8
19	13	8
19	13	8
19	13	8
19	13	8
19	13	8
19	13	8
19	13	8
19	13	8
19	13	8
19	13	8
19	13	8
19	13	8
19	13	8
19	13	8
19	13	8
19	13	8
19	13	8
19	13	8
19	13	8
19	13	8
19	13	8
19	13	8
19	13	8
19	13	8
19	13	8
19	13	8
19	13	8
19	12	8
19	12	8
19	12	8
19	12	8
19	12	8
19	12	8
19	12	8
19	12	8
19	12	8
19	12	8
19	12	8
19	12	8
19	12	8
18	12	8
18	12	8
18	12	8
18	12	8
18	12	8
18	12	8
18	12	8
18	12	8
18	12	8
18	12	8
18	12	8
18	12	8
18	12	8
18	12	8
18	12	8
18	12	8
18	12	8
18	12	8
18	12	8
18	12	8
18	12	8
18	12	8
18	12	8
18	12	8
18	12	8
18	12	8
18	12	8
18	12	8
18	12	8
18	12	8
18	12	8
18	12	8
18	12	8
18	12	8
18	12	8
18	12	8
18	12	8
18	12	7
18	12	7
18	12	7
18	12	7
18	12	7
18	12	7
18	12	7
18	12	7
18	12	7
18	12	7
18	12	7
18	12	7
18	12	7
18	12	7
18	12	7
18	12	7
18	12	7
18	12	7
18	12	7
18	12	7
18	12	7
18	12	7
18	12	7
18	12	7
18	12	7
18	12	7
18	12	7
18	12	7
18	12	7
18	12	7
18	12	7
18	12	7
18	12	7
18	12	7
18	12	7
18	12	7
18	12	7
18	12	7
18	12	7
18	11	7
18	11	7
18	11	7
18	11	7
18	11	7
18	11	7
18	11	7
18	11	7
18	11	7
18	11	7
18	11	7
18	11	7
18	11	7
18	11	7
18	11	7
18	11	7
18	11	7
18	11	7
18	11	7
18	11	7
18	11	7
18	11	7
18	11	7
18	11	7
18	11	7
18	11	7
17	11	7
17	11	7
17	11	7
17	11	7
17	11	7
17	11	7
17	11	7
17	11	7
17	11	7
17	11	7
17	11	7
17	11	7
17	11	7
17	11	7
17	11	7
17	11	7
17	11	7
17	11	7
17	11	7
17	11	7
17	11	7
17	11	7
17	11	7
17	11	7
17	11	7
17	11	7
17	11	7
17	11	7
17	11	7
17	11	7
17	11	7
17	11	7
17	11	7
17	11	7
17	11	7
17	11	7
17	11	7
17	11	7
17	11	7
17	11	7
17	11	7
17	11	7
17	11	7
17	11	7
17	11	7
17	11	7
17	11	7
17	11	7
17	11	7
17	11	7
17	11	7
17	11	7
17	11	7
17	11	7
17	11	7
17	11	7
17	11	7
17	11	7
17	11	7
17	11	7
17	11	7
17	11	7
17	11	7
17	11	7
17	11	7
17	11	7
17	11	7
17	11	7
17	11	7
17	11	7
17	11	7
17	11	7
17	11	7
17	11	7
17	11	7
17	11	7
17	11	7
17	11	7
17	11	7
17	11	7
17	11	7
17	11	7
17	11	7
17	11	7
17	11	7
17	11	7
17	11	7
17	11	7
17	11	7
17	11	7
17	11	7
17	11	7
17	11	7
17	11	7
17	11	7
17	11	7
17	11	7
17	11	7
17	11	7
17	11	7
17	11	7
17	11	7
16	11	7
16	11	7
16	10	7
16	10	7
16	10	7
16	10	7
16	10	7
16	10	7
16	10	7
16	10	7
16	10	7
16	10	7
16	10	7
16	10	7
16	10	7
16	10	7
16	10	7
16	10	7
16	10	7
16	10	7
16	10	7
16	10	7
16	10	7
16	10	7
16	10	7
16	10	7
16	10	7
16	10	7
16	10	7
16	10	7
16	10	7
16	10	7
16	10	7
16	10	7
16	10	7
16	10	7
16	10	7
16	10	7
16	10	7
16	10	7
16	10	7
16	10	7
16	10	7
16	10	7
16	10	7
16	10	7
16	10	7
16	10	7
16	10	7
16	10	7
16	10	7
16	10	7
16	10	7
16	10	7
16	10	7
16	10	7
16	10	7
16	10	7
16	10	7
16	10	7
16	10	7
16	10	7
16	10	7
16	10	7
16	10	7
16	10	7
16	10	7
16	10	7
16	10	7
16	10	7
16	10	7
16	10	7
16	10	7
16	10	7
16	10	7
16	10	7
16	10	7
16	10	7
16	10	7
16	10	7
16	10	7
16	10	7
16	10	7
16	10	7
16	10	7
16	10	7
16	10	7
16	10	7
16	10	7
16	10	7
16	10	7
16	10	7
16	10	7
16	10	7
16	10	7
16	10	7
16	10	7
16	10	7
16	10	7
16	10	7
16	10	7
16	10	7
16	10	7
16	10	7
16	10	7
16	10	7
16	10	7
16	10	7
16	10	7
16	10	7
16	10	7
16	10	7
16	10	7
16	10	7
16	10	7
16	10	7
16	10	7
16	10	7
16	10	7
16	10	7
16	10	7
16	10	7
16	10	7
16	10	7
16	10	7
16	10	7
16	10	7
16	10	7
16	10	7
16	10	7
16	10	7
16	10	7
16	10	7
16	10	7
16	10	7
16	10	7
16	10	7
16	10	7
15	10	7
15	10	7
15	10	7
15	10	7
15	10	7
15	10	7
15	10	7
15	10	7
15	10	7
15	10	7
15	10	7
15	10	7
15	9	7
15	9	7
15	9	7
15	9	7
15	9	7
15	9	7
15	9	7
15	9	7
15	9	7
15	9	7
15	9	7
15	9	7
15	9	7
15	9	7
15	9	7
15	9	7
15	9	7
15	9	7
15	9	7
15	9	7
15	9	7
15	9	7
15	9	7
15	9	7
15	9	7
15	9	7
15	9	7
15	9	7
15	9	7
15	9	7
15	9	7
15	9	7
15	9	7
15	9	7
15	9	7
15	9	7
15	9	7
15	9	7
15	9	7
15	9	7
15	9	7
15	9	7
15	9	7
15	9	7
15	9	7
15	9	7
15	9	7
15	9	7
15	9	7
15	9	7
15	9	7
15	9	7
15	9	7
15	9	7
15	9	7
15	9	7
15	9	7
15	9	7
15	9	7
15	9	7
15	9	7
15	9	7
15	9	7
15	9	7
15	9	7
15	9	7
15	9	7
15	9	7
15	9	7
15	9	7
15	9	7
15	9	7
15	9	7
15	9	7
15	9	7
15	9	7
15	9	7
15	9	7
15	9	7
15	9	7
15	9	7
15	9	7
15	9	7
15	9	7
15	9	7
15	9	7
15	9	7
15	9	7
15	9	7
15	9	7
15	9	7
15	9	7
15	9	7
15	9	7
15	9	7
15	9	7
15	9	7
15	9	7
15	9	7
15	9	7
15	9	7
15	9	7
15	9	7
15	9	7
15	9	7
15	9	7
15	9	7
15	9	7
15	9	7
15	9	7
15	9	7
15	9	7
15	9	7
15	9	7
15	9	7
15	9	7
15	9	7
15	9	7
15	9	7
15	9	7
14	9	7
14	9	7
14	9	7
14	9	7
14	9	7
14	9	7
14	9	7
14	9	7
14	9	7
14	9	7
14	9	7
14	9	7
14	9	7
14	9	7
14	9	7
14	9	7
14	9	7
14	9	7
14	9	7
14	9	7
14	9	7
14	9	7
14	9	7
14	9	7
14	9	7
14	9	7
14	9	7
14	9	7
14	9	7
14	9	7
14	9	7
14	9	7
14	9	7
14	9	7
14	9	7
14	9	7
14	9	7
14	9	7
14	8	7
14	8	7
14	8	7
14	8	7
14	8	7
14	8	7
14	8	7
14	8	7
14	8	7
14	8	7
14	8	7
14	8	7
14	8	7
14	8	7
14	8	7
14	8	7
14	8	7
14	8	7
14	8	7
14	8	7
14	8	7
14	8	7
14	8	7
14	8	7
14	8	7
14	8	7
14	8	7
14	8	7
14	8	7
14	8	7
14	8	7
14	8	7
14	8	7
14	8	7
14	8	7
14	8	7
14	8	7
14	8	7
14	8	7
14	8	7
14	8	7
14	8	7
14	8	7
14	8	7
14	8	7
14	8	7
14	8	7
14	8	7
14	8	7
14	8	7
14	8	7
14	8	7
14	8	7
14	8	7
14	8	7
14	8	7
14	8	7
14	8	7
14	8	7
14	8	7
14	8	7
14	8	7
14	8	7
14	8	7
14	8	7
14	8	7
14	8	7
14	8	7
14	8	7
14	8	7
14	8	7
14	8	7
14	8	7
14	8	7
14	8	7
14	8	7
14	8	7
14	8	7
14	8	7
14	8	7
14	8	7
14	8	7
14	8	7
14	8	7
14	8	7
14	8	7
14	8	7
14	8	7
14	8	7
14	8	7
14	8	7
14	8	7
14	8	7
14	8	7
14	8	7
14	8	7
14	8	7
14	8	7
14	8	7
14	8	7
14	8	7
14	8	7
14	8	7
14	8	7
14	8	7
14	8	7
14	8	7
14	8	7
14	8	7
14	8	7
14	8	7
14	8	7
14	8	7
14	8	7
14	8	7
14	8	7
14	8	7
14	8	7
14	8	7
14	8	7
14	8	7
14	8	7
14	8	7
14	8	7
14	8	7
14	8	7
13	8	7
13	8	7
13	8	7
13	8	7
13	8	7
13	8	7
13	8	7
13	8	7
13	8	7
13	8	7
13	8	7
13	8	7
13	8	7
13	8	7
13	8	7
13	8	7
13	8	7
13	8	7
13	8	7
13	8	7
13	8	7
13	8	7
13	8	7
13	8	7
13	8	7
13	8	7
13	8	7
13	8	7
13	8	7
13	8	7
13	8	7
13	8	7
13	8	7
13	8	7
13	8	7
13	8	7
13	8	7
13	8	7
13	8	7
13	8	7
13	8	7
13	8	7
13	8	7
13	8	7
13	8	7
13	8	7
13	8	7
13	8	7
13	8	7
13	8	7
13	8	7
13	8	7
13	8	7
13	8	7
13	8	7
13	8	7
13	8	7
13	8	7
13	8	7
13	8	7
13	8	7
13	8	7
13	8	7
13	8	7
13	8	7
13	8	7
13	8	7
13	8	7
13	8	7
13	8	7
13	8	7
13	8	7
13	8	7
13	8	7
13	8	7
13	8	7
13	8	7
13	8	7
13	8	7
13	8	6
13	8	6
13	8	6
13	8	6
13	8	6
13	8	6
13	8	6
13	8	6
13	8	6
13	8	6
13	8	6
13	8	6
13	8	6
13	7	6
13	7	6
13	7	6
13	7	6
13	7	6
13	7	6
13	7	6
13	7	6
13	7	6
13	7	6
13	7	6
13	7	6
13	7	6
13	7	6
13	7	6
13	7	6
13	7	6
13	7	6
13	7	6
13	7	6
13	7	6
13	7	6
13	7	6
13	7	6
13	7	6
13	7	6
13	7	6
13	7	6
13	7	6
13	7	6
13	7	6
13	7	6
13	7	6
13	7	6
13	7	6
13	7	6
13	7	6
13	7	6
13	7	6
13	7	6
13	7	6
13	7	6
13	7	6
13	7	6
13	7	6
13	7	6
13	7	6
13	7	6
13	7	6
13	7	6
13	7	6
13	7	6
13	7	6
13	7	6
13	7	6
13	7	6
13	7	6
13	7	6
13	7	6
13	7	6
13	7	6
13	7	6
13	7	6
13	7	6
13	7	6
13	7	6
13	7	6
13	7	6
13	7	6
13	7	6
13	7	6
13	7	6
13	7	6
13	7	6
13	7	6
13	7	6
13	7	6
13	7	6
13	7	6
13	7	6
13	7	6
13	7	6
13	7	6
13	7	6
13	7	6
13	7	6
13	7	6
13	7	6
13	7	6
13	7	6
13	7	6
12	7	6
12	7	6
12	7	6
12	7	6
12	7	6
12	7	6
12	7	6
12	7	6
12	7	6
12	7	6
12	7	6
12	7	6
12	7	6
12	7	6
12	7	6
12	7	6
12	7	6
12	7	6
12	7	6
12	7	6
12	7	6
12	7	6
12	7	6
12	7	6
12	7	6
12	7	6
12	7	6
12	7	6
12	7	6
12	7	6
12	7	6
12	7	6
12	7	6
12	7	6
12	7	6
12	7	6
12	7	6
12	7	6
12	7	6
12	7	6
12	7	6
12	7	6
12	7	6
12	7	6
12	7	6
12	7	6
12	7	6
12	7	6
12	7	6
12	7	6
12	7	6
12	7	6
12	7	6
12	7	6
12	7	6
12	7	6
12	7	6
12	7	6
12	7	6
12	7	6
12	7	6
12	7	6
12	7	6
12	7	6
12	7	6
12	7	6
12	7	6
12	7	6
12	7	6
12	7	6
12	7	6
12	7	6
12	7	6
12	7	6
12	7	6
12	7	6
12	7	6
12	7	6
12	7	6
12	7	6
12	7	6
12	7	6
12	7	6
12	7	6
12	7	6
12	7	6
12	7	6
12	7	6
12	7	6
12	7	6
12	7	6
12	7	6
12	7	6
12	7	6
12	7	6
12	7	6
12	7	6
12	7	6
12	7	6
12	7	6
12	7	6
12	7	6
12	7	6
12	7	6
12	7	6
12	7	6
12	7	6
12	7	6
12	7	6
12	7	6
12	7	6
12	7	6
12	7	6
12	7	6
12	7	6
12	7	6
12	7	6
12	7	6
12	7	6
12	7	6
12	7	6
12	7	6
12	7	6
12	7	6
12	7	6
12	7	6
12	7	6
12	7	6
12	7	6
[truncated: 17,923 more rows]
